# Supplementary material for: Setting an Optimal α That Minimizes Errors in Null Hypothesis Significance Tests
Source: PLoS One. 2012 Feb 28;7(2):e32734. doi: 10.1371/journal.pone.0032734 (PMC3289673; doi:10.1371/journal.pone.0032734)
Supplement: Text S1 — R code to calculate an optimal α for one-sample, two-sample, or paired t -tests for one or two tailed hypotheses is provided as supplementary information. This will perform the iterative optimization steps for choosing an optimal α based on sample size(s) and Cohen's d critical effect size provided by the user. (TXT) [file pone.0032734.s001.txt]

#This code is designed to calculate optimal alpha levels for t-tests, authored by Joe Mudge (joe.mudge@unb.ca).
#The function used to calculate optimal alphas is: optab(n1=NULL,n2=NULL,d=NULL,T1T2cratio=1,HaHopratio=1,type = c("two.sample", "one.sample", "paired"),tails = c("two.tailed","one.tailed"))
#The arguments 'n1' and 'n2' are the samples sizes of each group
#The argument 'd' is the 'Cohen's d' standardized critical effect size. Cohen's d = difference between group means/pooled within group standard deviation
#The argument 'T1T2cratio' is the cost ratio of Type I errors relative to Type II errors. T1T2cratio is set at 1 as a default, making Type I and Type II errors equally serious.
#The argument 'HaHopratio' is the prior probability of the alternate hypothesis relative to the prior probability of the null hypothesis.  HaHopratio is set at 1 as a default, to not weight alpha and beta by their prior probabilities (assuming they are unknown).
#The argument 'type' is the type of t-test being undertaken and must be "two.sample", "one.sample" or "paired". If ignored, "two.sample" is the default.
#The argument 'tails'is the number of tails being examined and must be either "two.tailed" or "one.tailed".  If ignored, "two.tailed" is the default.
#This code is partially based on code modified from the R package 'pwr'(Champely 2009)

beta.t.test<-function (n1 = NULL, n2 = NULL, d = NULL, sig.level = 0.05, type = c("two.sample", "one.sample", "paired"),
    tails = c("two.tailed","one.tailed")) 
{
    if (!is.null(sig.level) && !is.numeric(sig.level) || any(0 > 
        sig.level | sig.level > 1)) 
        stop(sQuote("sig.level"), " must be numeric in [0, 1]")
    if (!is.null(n1) && n1 < 2) 
        stop("number of observations in the first group must be at least 2")
    type <- match.arg(type)
    tails <- match.arg(tails)
    d<-abs(d)
    tsample <- switch(type, one.sample = 1, two.sample = 2, paired = 1)
    tside <- switch(tails, one.tailed = 1, two.tailed = 2)
    if (tside == 1) {
        p.body <- quote({
            nu <- switch(type, one.sample = n1-1, two.sample = n1 + n2 - 2, paired = n1-1)
            pt(qt(sig.level/tside, nu, lower = FALSE), nu, ncp = d * switch(type, one.sample = sqrt(n1), two.sample = (1/sqrt(1/n1 + 1/n2)), paired = sqrt(n1)), lower = FALSE)
        })
    }
    if (tside == 2) {
        p.body <- quote({
            nu <- switch(type, one.sample = n1-1, two.sample = n1 + n2 - 2, paired = n1-1)
            qu <- qt(sig.level/tside, nu, lower = FALSE)
            pt(qu, nu, ncp = d * switch(type, one.sample = sqrt(n1), two.sample = (1/sqrt(1/n1 + 1/n2)), paired = sqrt(n1)), lower = FALSE) + 
                pt(-qu, nu, ncp = d * switch(type, one.sample = sqrt(n1), two.sample = (1/sqrt(1/n1 + 1/n2)), paired = sqrt(n1)), lower = TRUE)
        })
    }
    1-eval(p.body)
    }

w.average.error<-function (alpha=NULL,n1=NULL,n2=NULL,d=NULL,T1T2cratio=1,HaHopratio=1,type = c("two.sample", "one.sample", "paired"),tails = c("two.tailed","one.tailed")) ((alpha*T1T2cratio+HaHopratio*(beta.t.test(n1=n1,n2=n2,d=d,sig.level=alpha,type=type,tails=tails))))/(HaHopratio+T1T2cratio)

optimize.average.error<-function (f, interval, ..., lower = min(interval), upper = max(interval), 
    maximum = FALSE, tol = .Machine$double.eps^0.25) 
{
    if (maximum) {
        val <- .Internal(fmin(function(arg) -f(arg, ...), lower, 
            upper, tol))
        list(maximum = val, objective = f(val, ...))
    }
    else {
        val <- .Internal(fmin(function(arg) f(arg, ...), lower, 
            upper, tol))
        f(val, ...)
}
}

min.average.error<-function (n1=NULL,n2=NULL,d=NULL,T1T2cratio=1,HaHopratio=1,type = c("two.sample", "one.sample", "paired"),tails = c("two.tailed","one.tailed")) optimize.average.error(w.average.error,c(0,1),tol=0.0000000000001,n1=n1,n2=n2,d=d,T1T2cratio=T1T2cratio,HaHopratio=HaHopratio,type=type,tails=tails)

optimize.alpha<-function (f, interval, ..., lower = min(interval), upper = max(interval), 
    maximum = FALSE, tol = .Machine$double.eps^0.25) 
{
    if (maximum) {
        val <- .Internal(fmin(function(arg) -f(arg, ...), lower, 
            upper, tol))
        list(maximum = val, objective = f(val, ...))
    }
    else {
        val <- .Internal(fmin(function(arg) f(arg, ...), lower, 
            upper, tol))
        val
}
}

alpha<-function (n1=NULL,n2=NULL,d=NULL,T1T2cratio=1,HaHopratio=1,type = c("two.sample", "one.sample", "paired"),tails = c("two.tailed","one.tailed")) optimize.alpha(w.average.error,c(0,1),tol=0.000000000001,n1=n1,n2=n2,d=d,T1T2cratio=T1T2cratio,HaHopratio=HaHopratio,type=type,tails=tails)

beta<-function (n1=NULL,n2=NULL,d=NULL,T1T2cratio=1,HaHopratio=1,type = c("two.sample", "one.sample", "paired"),tails = c("two.tailed","one.tailed")) ((T1T2cratio+HaHopratio)*min.average.error(n1=n1,n2=n2,d=d,T1T2cratio=T1T2cratio,HaHopratio=HaHopratio,type=type,tails=tails)-T1T2cratio*alpha(n1=n1,n2=n2,d=d,T1T2cratio=T1T2cratio,HaHopratio=HaHopratio,type=type,tails=tails))/HaHopratio


optab<-function (n1=NULL,n2=NULL,d=NULL,T1T2cratio=1,HaHopratio=1,type = c("two.sample", "one.sample", "paired"),tails = c("two.tailed","one.tailed")) {
           list("test type"=match.arg(type),
           "tails"=match.arg(tails),                                 
"output"=t(data.frame("sample size 1"=n1,"sample size 2"=n2,"Cohen's d effect size"=d,"Type I/II error cost ratio"=T1T2cratio,"Ha/Ho prior probability ratio"=HaHopratio,"average of alpha and beta"=(alpha(n1=n1,n2=n2,d=d,T1T2cratio=T1T2cratio,HaHopratio=HaHopratio,type=type,tails=tails)+HaHopratio*beta(n1=n1,n2=n2,d=d,T1T2cratio=T1T2cratio,HaHopratio=HaHopratio,type=type,tails=tails))/(1+HaHopratio),"cost-weighted average of alpha and beta"=min.average.error(n1=n1,n2=n2,d=d,T1T2cratio=T1T2cratio,HaHopratio=HaHopratio,type=type,tails=tails),  
        "optimal alpha"=alpha(n1=n1,n2=n2,d=d,T1T2cratio=T1T2cratio,HaHopratio=HaHopratio,type=type,tails=tails),"optimal beta"=beta(n1=n1,n2=n2,d=d,T1T2cratio=T1T2cratio,HaHopratio=HaHopratio,type=type,tails=tails),row.names="values"))
)}


#This code is designed to calculate optimal alpha levels for t-tests, authored by Joe Mudge (joe.mudge@unb.ca).
#The function used to calculate optimal alphas is: optab(n1=NULL,n2=NULL,d=NULL,T1T2cratio=1,HaHopratio=1,type = c("two.sample", "one.sample", "paired"),tails = c("two.tailed","one.tailed"))
#The arguments 'n1' and 'n2' are the samples sizes of each group
#The argument 'd' is the 'Cohen's d' standardized critical effect size. Cohen's d = difference between group means/pooled within group standard deviation
#The argument 'T1T2cratio' is the cost ratio of Type I errors relative to Type II errors. T1T2cratio is set at 1 as a default, making Type I and Type II errors equally serious.
#The argument 'HaHopratio' is the prior probability of the alternate hypothesis relative to the prior probability of the null hypothesis.  HaHopratio is set at 1 as a default, to not weight alpha and beta by their prior probabilities (assuming they are unknown).
#The argument 'type' is the type of t-test being undertaken and must be "two.sample", "one.sample" or "paired". If ignored, "two.sample" is the default.
#The argument 'tails'is the number of tails being examined and must be either "two.tailed" or "one.tailed".  If ignored, "two.tailed" is the default.
#This code is partially based on code modified from the R package 'pwr'(Champely 2009)
