# Supplementary material for: Setting an Optimal α That Minimizes Errors in Null Hypothesis Significance Tests
Source: PLoS One. 2012 Feb 28;7(2):e32734. doi: 10.1371/journal.pone.0032734 (PMC3289673; doi:10.1371/journal.pone.0032734)
Supplement: Text S3 — R code to calculate an optimal α for ANOVA is provided as supplementary information. This will perform the iterative optimization steps for choosing an optimal α based on the numerator degrees of freedom, denominator degrees of freedom and Cohen's f 2 critical effect size provided by the user. (TXT) [file pone.0032734.s003.txt]

#This code is designed to calculate optimal alpha levels for ANOVA, authored by Joe Mudge (joe.mudge@unb.ca).
#The function used to calculate optimal alphas is: optab.anova(u=NULL,v=NULL,f2=NULL,T1T2cratio=1,HaHopratio=1)
#The arguments 'u' and 'v' are the numerator and denominator degrees of freedom, respectively.
#The argument 'f2' is the 'Cohen's f^2' standardized critical effect size. Cohen's f^2 = variance among group means/pooled within group variance
#The argument 'T1T2cratio' is the cost ratio of Type I errors relative to Type II errors. T1T2cratio is set at 1 as a default, making Type I and Type II errors equally serious.
#The argument 'HaHopratio' is the prior probability of the alternate hypothesis relative to the prior probability of the null hypothesis.  HaHopratio is set at 1 as a default, to not weight alpha and beta by their prior probabilities (assuming they are unknown).
#This code is partially based on code modified from the R package 'pwr'(Champely 2009)

beta.glm.test<-function (u = NULL, v = NULL, f2 = NULL, sig.level = 0.05, power = NULL) 
{
    if (sum(sapply(list(u, v, f2, power, sig.level), is.null)) != 
        1) 
        stop("exactly one of u, v, f2, power, and sig.level must be NULL")
    if (!is.null(f2) && f2 < 0) 
        stop("f2 must be positive")
    if (!is.null(u) && u < 1) 
        stop("degree of freedom u for numerator must be at least 1")
    if (!is.null(v) && v < 1) 
        stop("degree of freedom v for denominator must be at least 1")
    if (!is.null(sig.level) && !is.numeric(sig.level) || any(0 > 
        sig.level | sig.level > 1)) 
        stop(sQuote("sig.level"), " must be numeric in [0, 1]")
    if (!is.null(power) && !is.numeric(power) || any(0 > power | 
        power > 1)) 
        stop(sQuote("power"), " must be numeric in [0, 1]")
    p.body <- quote({
        lambda <- f2 * (u + v + 1)
        pf(qf(sig.level, u, v, lower = FALSE), u, v, lambda, 
            lower = FALSE)
    })
    if (is.null(power)) 
        power <- eval(p.body)
    else if (is.null(u)) 
        u <- uniroot(function(u) eval(p.body) - power, c(1 + 
            1e-10, 100))$root
    else if (is.null(v)) 
        v <- uniroot(function(v) eval(p.body) - power, c(1 + 
            1e-10, 1e+05))$root
    else if (is.null(f2)) 
        f2 <- uniroot(function(f2) eval(p.body) - power, c(1e-07, 
            1e+07))$root
    else if (is.null(sig.level)) 
        sig.level <- uniroot(function(sig.level) eval(p.body) - 
            power, c(1e-10, 1 - 1e-10))$root
    else stop("internal error")
    METHOD <- "Multiple regression power calculation"
    1-power
}

w.average.error.glm<-function (alpha=NULL,u=NULL,v=NULL,f2=NULL,T1T2cratio=1,HaHopratio=1) ((alpha*T1T2cratio+(HaHopratio*beta.glm.test(u=u,v=v,f2=f2,sig.level=alpha))))/(HaHopratio+T1T2cratio)

optimize.average.error.glm<-function (f, interval, ..., lower = min(interval), upper = max(interval), 
    maximum = FALSE, tol = .Machine$double.eps^0.25) 
{
    if (maximum) {
        val <- .Internal(fmin(function(arg) -f(arg, ...), lower, 
            upper, tol))
        list(maximum = val, objective = f(val, ...))
    }
    else {
        val <- .Internal(fmin(function(arg) f(arg, ...), lower, 
            upper, tol))
        f(val, ...)
}
}

min.average.error.glm<-function (u=NULL,v=NULL,f2=NULL,T1T2cratio=1,HaHopratio=1) optimize.average.error.glm(w.average.error.glm,c(0,1),tol=0.00000000001,u=u,v=v,f2=f2,T1T2cratio=T1T2cratio,HaHopratio=HaHopratio)

optimize.alpha.glm<-function (f, interval, ..., lower = min(interval), upper = max(interval), 
    maximum = FALSE, tol = .Machine$double.eps^0.25) 
{
    if (maximum) {
        val <- .Internal(fmin(function(arg) -f(arg, ...), lower, 
            upper, tol))
        list(maximum = val, objective = f(val, ...))
    }
    else {
        val <- .Internal(fmin(function(arg) f(arg, ...), lower, 
            upper, tol))
        val
}
}

alpha.glm<-function (u=NULL,v=NULL,f2=NULL,T1T2cratio=1,HaHopratio=1) optimize.alpha.glm(w.average.error.glm,c(0,1),tol=0.000000000001,u=u,v=v,f2=f2,T1T2cratio=T1T2cratio,HaHopratio=HaHopratio)

beta.glm<-function (u=NULL,v=NULL,f2=NULL,T1T2cratio=1,HaHopratio=1) ((T1T2cratio+HaHopratio)*min.average.error.glm(u=u,v=v,f2=f2,T1T2cratio=T1T2cratio,HaHopratio=HaHopratio)-T1T2cratio*alpha.glm(u=u,v=v,f2=f2,T1T2cratio=T1T2cratio,HaHopratio=HaHopratio))/HaHopratio

optab.anova<-function (u=NULL,v=NULL,f2=NULL,T1T2cratio=1,HaHopratio=1) {                         

list("output"=t(data.frame("numerator degrees of freedom"=u,"denominator degrees of freedom"=v,"Cohen's f squared effect size"=f2,"Type I/II error cost ratio"=T1T2cratio,"Ha/Ho prior probability ratio"=HaHopratio,"average of alpha and beta"=(alpha.glm(u=u,v=v,f2=f2,T1T2cratio=T1T2cratio,HaHopratio=HaHopratio)+HaHopratio*beta.glm(u=u,v=v,f2=f2,T1T2cratio=T1T2cratio,HaHopratio=HaHopratio))/(1+HaHopratio),"cost-weighted average of alpha and beta"=min.average.error.glm(u=u,v=v,f2=f2,T1T2cratio=T1T2cratio,HaHopratio=HaHopratio),  
        "optimal alpha"=alpha.glm(u=u,v=v,f2=f2,T1T2cratio=T1T2cratio,HaHopratio=HaHopratio),"optimal beta"=beta.glm(u=u,v=v,f2=f2,T1T2cratio=T1T2cratio,HaHopratio=HaHopratio),row.names="values"))
)}

#This code is designed to calculate optimal alpha levels for ANOVA, authored by Joe Mudge (joe.mudge@unb.ca).
#The function used to calculate optimal alphas is: optab.anova(u=NULL,v=NULL,f2=NULL,T1T2cratio=1,HaHopratio=1)
#The arguments 'u' and 'v' are the numerator and denominator degrees of freedom, respectively.
#The argument 'f2' is the 'Cohen's f^2' standardized critical effect size. Cohen's f^2 = variance among group means/pooled within group variance
#The argument 'T1T2cratio' is the cost ratio of Type I errors relative to Type II errors. T1T2cratio is set at 1 as a default, making Type I and Type II errors equally serious.
#The argument 'HaHopratio' is the prior probability of the alternate hypothesis relative to the prior probability of the null hypothesis.  HaHopratio is set at 1 as a default, to not weight alpha and beta by their prior probabilities (assuming they are unknown).
#This code is partially based on code modified from the R package 'pwr'(Champely 2009)
